# Supplementary material for: Physical Activity Before and During Pregnancy and Neurodevelopment in Early Childhood
Source: JAMA Netw Open. 2026 Mar 3;9(3):e260345. doi: 10.1001/jamanetworkopen.2026.0345 (PMC12958087; doi:10.1001/jamanetworkopen.2026.0345)
Supplement: Supplement 1. — eTable 1. Cutoff Values of the ASQ-3 eTable 2. Characteristics of Maternal Complications eTable 3. Characteristics of Covariates and Maternal Physical Activity eTable 4. Results of Multivariate Analysis for Each ASQ-3 Domain at 6 Months of Age eTable 5. Results of Multivariate Analysis for Each ASQ-3 Domain at 3 Years of Age [file jamanetwopen-e260345-s001.xlsx]

## Sheet: Table of Contents
Kumasaka I, Suzuki T, Kanamori K, Miura Y, Ota C, Japan Environment and Children’s Study Group. Physical activity before and during pregnancy and neurodevelopment in early childhood. JAMA Netw Open. 2026;9(3):e260345. doi:10.1001/jamanetworkopen.2026.0345
This supplementary material has been provided by the authors to give readers additional information about their work.
eTable 1. Cut-Off Values of the ASQ-3
eTable 2. Characteristics of Maternal Complications
eTable 3. Characteristics of Covariates and Maternal Physical Activity
eTable 4. Results of Multivariate Analysis for Each ASQ-3 Domain at 6 Months of Age
eTable 5. Results of Multivariate Analysis for Each ASQ-3 Domain at 3 Years of Age

## Sheet: eTable 1
	Communication	Gross motor	Fine motor	Problem solving	Personal-social
6m	22.93	15.12	16.24	26.27	7.88
1Y	4.53	9.43	25.47	15.37	4.95
1hY	5.82	37.59	26.76	15.93	24.57
2Y	14.33	39.13	33.48	29.38	25.22
2hY	26.01	38.36	21.03	25.78	29.7
3Y	29.95	39.26	27.91	30.03	29.89
eTable 1. Cut-Off Values of the ASQ-3
eTable 1 shows the cut-off values of the ASQ-3 used in this study for each age and domain. These cut-off values were used to assess neurodevelopment in children.

## Sheet: eTable 2
		Pre-pregnancy				Mid-pregnancy
	All n = 38,219	ActLv 0 n = 7,189 (18.8%)	ActLv 1 n = 14,818 (38.8%)	ActLv 2 n = 16,212 (42.4%)	p value	ActLv 0 n = 10,153 (26.6%)	ActLv 1 n = 16,774 (43.9%)	ActLv 2 n = 11,292 (29.5%)	p value
Pregnancy complications
Threatened preterm labor	7,508 (19.6)	1,501 (20.9)	2,799 (18.9)	3,208 (19.8)	0.258	2,428 (23.9)	2,957 (17.6)	2,123 (18.8)	< 0.001*
Gestational diabetes mellitus	1,014 (2.7)	172 (2.4)	411 (2.8)	431 (2.7)	0.4	266 (2.6)	462 (2.8)	286 (2.5)	0.66
Premature rupture of the membranes	3,422 (9.0)	602 (8.4)	1,286 (8.7)	1,534 (9.5)	0.002*	871 (8.6)	1,489 (8.9)	1,062 (9.4)	0.003*
Placenta previa	236 (0.6)	53 (0.7)	100 (0.7)	83 (0.5)	0.02*	94 (0.9)	90 (0.5)	52 (0.5)	< 0.001*
Non reassuring fetal status	1,054 (2.8)	171 (2.4)	428 (2.9)	455 (2.8)	0.14	274 (2.7)	459 (2.7)	321 (2.8)	0.51
Placental abruption	152 (0.4)	24 (0.3)	66 (0.4)	62 (0.4)	0.81	53 (0.5)	64 (0.4)	35 (0.3)	0.01*
Fetal growth restriction	767 (2.0)	159 (2.2)	283 (1.9)	325 (2.0)	0.46	251 (2.1)	342 (2.0)	210 (1.9)	0.17
Mild hypertensive disorders of pregnancy	888 (2.3)	196 (2.7)	296 (2.0)	396 (2.4)	0.66	260 (2.6)	372 (2.2)	256 (2.3)	0.16
Severe hypertensive disorders of pregnancy	328 (0.9)	51 (0.7)	123 (0.8)	154 (0.9)	0.057	90 (0.9)	137 (0.8)	101 (0.9)	0.92
eTable 2. Characteristics of Maternal Complications
Significant items are described in the main text, and here we present details of other major maternal complications.

## Sheet: eTable 3
	Pre-pregnancy			Mid-pregnancy
	ActLv 0 n (%)	ActLv 1 n (%)	ActLv 2 n (%)	ActLv 0 n (%)	ActLv 1 n (%)	ActLv 2 n (%)
6 months group childcare
Attending	601 (8.4)	901 (6.1)	1232 (7.6)	817 (8.0)	945 (5.6)	972 (8.6)
Not attending	6,588 (91.6)	13,917 (93.9)	14,980 (92.4)	9,336 (92.0)	15,829 (94.4)	10,320 (91.4)
1-year-old group childcare
Attending	2,400 (33.4)	3,630 (24.5)	4,757 (29.3)	3,369 (33.2)	3,912 (23.3)	3,506 (31.0)
Not attending	4,789 (66.6)	11,188 (75.5)	11,455 (70.7)	6,784 (66.8)	12,862 (76.7)	7,786 (69.0)
1.5-year-old group childcare
Attending	3,282 (45.7)	5,324 (35.9)	6,797 (41.9)	4,690 (46.2)	5,818 (34.7)	4,895 (43.3)
Not attending	3,907 (54.3)	9,494 (64.1)	9,415 (58.1)	5,463 (53.8)	10,956 (65.3)	6,397 (56.7)
2-year-old group childcare
Attending	3,785 (52.6)	6,317 (42.6)	7,890 (48.7)	5,394 (53.1)	6,947 (41.4)	5,651 (50.0)
Not attending	3,404 (47.4)	8.501 (57.4)	8,322 (51.3)	4,759 (46.9)	9,827 (58.6)	5,641 (50.0)
2.5-year-old group childcare
Attending	4,292 (59.7)	7,447 (50.3)	9,101 (56.1)	6,074 (59.8)	8,294 (49.4)	6,472 (57.3)
Not attending	2,897 (40.3)	7,371 (49.7)	7,111 (43.9)	4,079 (40.2)	8,480 (50.6)	4,820 (42.7)
3-year-old group childcare
Attending	4,851 (67.5)	8,833 (59.6)	10,446 (64.4)	6,886 (67.8)	9,848 (58.7)	7,396 (65.5)
Not attending	2,338 (32.5)	5,985 (40.4)	5,766 (35.6)	3,267 (32.2)	6,926 (41.3)	3,896 (34.5)
Number of siblings
None	3,852 (53.6)	7,014 (47.3)	8,203 (50.6)	4,898 (48.2)	8,652 (51.6)	5,519 (48.8)
1 sibling	2,212 (30.8)	5,304 (35.8)	5,374 (33.2)	3,346 (33.0)	5,605 (33.4)	3,939 (34.9)
2 siblings	907 (12.6)	2,046 (13.8)	2,115 (13.0)	1,542 (15.2)	2,069 (12.3)	1,457 (12.9)
3 siblings	181 (2.5)	363 (2.5)	410 (2.5)	294 (2.9)	369 (2.2)	291 (2.6)
4 or more siblings	37 (0.5)	91 (0.6)	110 (0.7)	73 (0.7)	79 (0.5)	86 (0.8)
Family income
< 2 million yen	327 (4.5)	560 (3.8)	763 (4.7)	433 (4.3)	728 (4.3)	489 (4.3)
2 to < 4 million yen	2,182 (30.4)	4,601 (31.1)	5,118 (31.6)	2,979 (29.3)	5,514 (32.9)	3,408 (30.2)
4 to < 6 million yen	2,235 (31.1)	4,946 (33.4)	5,094 (31.4)	3,117 (30.7)	5,551 (33.1)	3,607 (31.9)
6 to < 8 million yen	1,196 (16.6)	2,370 (16.0)	2,537 (15.6)	1,754 (17.3)	2,470 (14.7)	1,879 (16.6)
8 to < 10 million yen	448 (6.2)	953 (6.4)	1,084 (6.7)	698 (6.9)	963 (5.7)	824 (7.3)
10 to < 12 million yen	149 (2.1)	351 (2.4)	404 (2.5)	247 (2.4)	358 (2.1)	299 (2.6)
12 to < 15 million yen	56 (0.8)	144 (1.0)	161 (1.0)	95 (0.9)	159 (0.9)	107 (0.9)
15 to < 20 million yen	38 (0.5)	87 (0.6)	79 (0.5)	58 (0.6)	78 (0.5)	68 (0.6)
≧ 20 million yen	21 (0.3)	48 (0.3)	51 (0.3)	24 (0.2)	55 (0.3)	41 (0.4)
Missing data	537 (7.5)	758 (5.1)	921 (5.7)	748 (7.4)	898 (5.4)	570 (5.0)
Mother's education
Junior high school	204 (2.8)	419 (2.8)	581 (3.6)	266 (2.6)	555 (3.3)	383 (3.4)
High school	2,363 (32.9)	4,127 (27.9)	4,499 (27.8)	3,098 (30.5)	4,828 (28.8)	3,063 (27.1)
College of technology	110 (1.5)	202 (1.4)	254 (1.6)	161 (1.6)	224 (1.3)	181 (1.6)
Vocational school	1,619 (22.5)	3,160 (21.3)	3,992 (24.6)	2,282 (22.5)	3,662 (21.8)	2,827 (25.0)
Junior college	1,303 (18.1)	2,929 (19.8)	2,962 (18.3)	1,898 (18.7)	3,208 (19.1)	2,088 (18.5)
University	1,422 (19.8)	3,660 (24.7)	3,586 (22.1)	2,137 (21.0)	3,998 (23.8)	2,533 (22.4)
Graduate school	74 (1.0)	245 (1.7)	253 (1.6)	121 (1.2)	267 (1.6)	184 (1.6)
Missing data	94 (1.3)	76 (0.5)	85 (0.5)	190 (1.9)	32 (0.2)	33 (0.3)
Father's education
Junior high school	436 (6.1)	765 (5.2)	1,013 (6.2)	580 (5.7)	938 (5.6)	696 (6.2)
High school	2,751 (38.3)	5,024 (33.9)	5,627 (34.7)	3,760 (37.0)	5,751 (34.3)	3,891 (34.5)
College of technology	164 (2.3)	313 (2.1)	338 (2.1)	200 (2.0)	378 (2.3)	237 (2.1)
Vocational school	1,341 (18.7)	2,656 (17.9)	3,071 (18.9)	1,880 (18.5)	3,049 (18.2)	2,139 (18.9)
Junior college	159 (2.2)	296 (2.0)	361 (2.2)	217 (2.1)	356 (2.1)	243 (2.2)
University	1,988 (27.7)	4,837 (32.6)	4,846 (29.9)	2,905 (28.6)	5,345 (31.9)	3,421 (30.3)
Graduate school	223 (3.1)	802 (5.4)	800 (4.9)	383 (3.8)	867 (5.2)	575 (5.1)
Missing data	127 (1.8)	125 (0.8)	156 (1.0)	228 (2.2)	90 (0.5)	90 (0.8)
eTable 3. Characteristics of Covariates and Maternal Physical Activity
Results for age and covariates grouped according to the main outcomes are described in the main text, and here we present more detailed results not shown in the main manuscript.

## Sheet: eTable 4
	Communication									Gross motor									Fine motor									Problem solving									Personal-social
		all			boys			girls			all			boys			girls			all			boys			girls			all			boys			girls			all			boys			girls
	OR	(95％CI)	p value	OR	(95％CI)	p value	OR	(95％CI)	p value	OR	(95％CI)	p value	OR	(95％CI)	p value	OR	(95％CI)	p value	OR	(95％CI)	p value	OR	(95％CI)	p value	OR	(95％CI)	p value	OR	(95％CI)	p value	OR	(95％CI)	p value	OR	(95％CI)	p value	OR	(95％CI)	p value	OR	(95％CI)	p value	OR	(95％CI)	p value
Pre-pregnancy
ActLv 0	1	(Reference)		1	(Reference)		1	(Reference)		1	(Reference)		1	(Reference)		1	(Reference)		1	(Reference)		1	(Reference)		1	(Reference)		1	(Reference)		1	(Reference)		1	(Reference)		1	(Reference)		1	(Reference)		1	(Reference)
ActLv 1	1.21	(0.80-1.81)	0.340461	1.37955	(0.77-2.46)	0.279	1.07605	(0.60-1.90)	0.801	1.12	(1.00-1.25)	0.04*	1.094	(0.93-1.28)	0.277	1.14657	(0.97-1.34)	0.1	1.09	(0.94-1.27)	0.239	1.13023	(0.90-1.40)	0.269	1.06549	(0.86-1.31)	0.555	1.05	(0.94-1.17)	0.367	1.00045	(0.84-1.17)	0.996	1.10507	(0.94-1.29)	0.211	1.05	(0.88-1.26)	0.542	1.29489	(0.98-1.70)	0.068	0.917771	(0.72-1.15)	0.47
ActLv 2	1.605	(1.04-2.45)	0.02*	1.50451	(0.83-2.72)	0.178	1.67402	(0.90-3.10)	0.102	1.37	(1.22-1.54)	< 0.001*	1.3546	(1.14-1.59)	< 0.001*	1.39841	(1.18-1.64)	< 0.001*	1.32	(1.13-1.54)	< 0.001*	1.18324	(0.95-1.47)	0.13	1.49042	(1.19-1.85)	< 0.001*	1.18	(1.05-1.32)	0.003*	1.1251	(0.95-1.32)	0.165	1.24332	(1.06-1.45)	0.007*	1.24	(1.03-1.48)	0.01*	1.24531	(0.94-1.64)	0.119	1.23161	(0.96-1.56)	0.09
Group childcare	1.244	(0.64-2.78)	0.551779	1.24612	(0.44-3.45)	0.673	1.26923	(0.45-3.52)	0.647	0.98	(0.82-1.17)	0.854	0.960588	(0.75-1.22)	0.747	1.00267	(0.78-1.28)	0.983	1.1	(0.87-1.41)	0.43	0.996519	(0.71-1.38)	0.984	1.23294	(0.86-1.76)	0.251	0.84	(0.71-0.99)	0.03*	0.800816	(0.63-1.00)	0.059	0.881063	(0.70-1.10)	0.28	0.77	(0.61-1.00)	0.04*	0.880358	(0.58-1.31)	0.535	0.730504	(0.53-1.00)	0.051
Presence of siblings	0.869	(0.73-1.04)	0.123161	0.910103	(0.70-1.17)	0.463	0.837512	(0.64-1.08)	0.173	0.91	(0.86-0.95)	< 0.001*	0.931626	(0.86-1.00)	0.055	0.891777	(0.82-0.95)	0.002*	0.9	(0.84-0.96)	0.002*	0.993186	(0.90-1.09)	0.889	0.821264	(0.74-0.90)	< 0.001*	0.96	(0.91-1.01)	0.11	1.01461	(0.94-1.09)	0.695	0.912922	(0.85-0.97)	0.01*	0.85	(0.79-0.92)	< 0.001*	0.850535	(0.75-0.95)	0.006*	0.840635	(0.76-0.92)	0.001*
Maternal age	0.934	(0.90-0.96)	< 0.001*	0.931286	(0.88-0.98)	0.007*	0.936849	(0.88-0.98)	0.01*	0.98	(0.97-0.99)	0.003*	0.985223	(0.97-0.99)	0.03*	0.985653	(0.97-0.99)	0.04*	0.95	(0.92-0.96)	< 0.001*	0.948861	(0.93-0.96)	< 0.001*	0.955322	(0.93-0.97)	< 0.001*	0.95	(0.94-0.96)	< 0.001*	0.956262	(0.94-0.96)	< 0.001*	0.95787	(0.94-0.97)	< 0.001*	0.97	(0.95-0.98)	< 0.001*	0.964591	(0.94-0.98)	0.003*	0.978257	(0.95-0.99)	0.03*
Pre-pregnancy maternal BMI	1.034	(0.92-1.15)	0.543362	0.98331	(0.84-1.14)	0.829	1.09355	(0.93-1.27)	0.263	0.97	(0.95-1.01)	0.1922	0.96765	(0.92-1.00)	0.128	0.992422	(0.94-1.03)	0.738	0.96	(0.92-0.99)	0.04*	0.968996	(0.91-1.02)	0.267	0.948152	(0.89-1.00)	0.071	0.95	(0.93-0.98)	0.005*	0.942688	(0.90-0.98)	0.005*	0.974594	(0.93-1.01)	0.228	0.95	(0.91-0.99)	0.03*	0.911144	(0.85-0.97)	0.006*	0.982674	(0.92-1.04)	0.58
Before delivery maternal BMI	0.942	(0.84-1.05)	0.295286	1.04589	(0.89-1.21)	0.567	0.853504	(0.73-0.99)	0.04*	1.04	(1.01-1.07)	0.006*	1.0554	(1.01-1.10)	0.01*	1.03156	(0.98-1.07)	0.166	1.07	(1.03-1.11)	< 0.001*	1.0699	(1.01-1.13)	0.01*	1.08387	(1.02-1.14)	0.006*	1.05	(1.02-1.08)	< 0.001*	1.0658	(1.02-1.11)	0.003*	1.04205	(0.99-1.08)	0.052	1.05	(1.00-1.10)	0.01*	1.10259	(1.02-1.18)	0.005*	1.02322	(0.96-1.08)	0.465
Gestational age	1.176	(1.05-1.30)	0.002*	1.19732	(1.02-1.39)	0.02*	1.1628	(1.00-1.34)	0.03*	1.26	(1.22-1.30)	< 0.001*	1.26307	(1.20-1.32)	< 0.001*	1.27172	(1.21-1.33)	< 0.001*	1.3	(1.25-1.36)	< 0.001*	1.29748	(1.22-1.37)	< 0.001*	1.32203	(1.24-1.40)	< 0.001*	1.34	(1.30-1.38)	< 0.001*	1.35631	(1.29-1.42)	< 0.001*	1.32815	(1.26-1.38)	< 0.001*	1.32	(1.26-1.38)	< 0.001*	1.22452	(1.13-1.31)	< 0.001*	1.34217	(1.26-1.42)	< 0.001*
Birth weight	1	(1.00-1.00)	0.01*	1.00036	(0.99-1.00)	0.32	1.00077	(1.00-1.00)	0.02*	1	(1.00-1.00)	< 0.001*	1.00032	(1.00-1.00)	0.001*	1.00039	(1.00-1.00)	< 0.001*	1	(1.00-1.00)	0.001*	1.00025	(0.99-1.00)	0.057	1.0003	(1.00-1.00)	0.01*	1	(1.00-1.00)	< 0.001*	1.00019	(1.00-1.00)	0.052	1.00034	(1.00-1.00)	< 0.001*	1	(1.00-1.00)	< 0.001*	1.00065	(1.00-1.00)	< 0.001*	1.00041	(1.00-1.00)	0.003*
Mid-pregnancy
ActLv 0	1	(Reference)		1	(Reference)		1	(Reference)		1	(Reference)		1	(Reference)		1	(Reference)		1	(Reference)		1	(Reference)		1	(Reference)		1	(Reference)		1	(Reference)		1	(Reference)		1	(Reference)		1	(Reference)		1	(Reference)
ActLv 1	1.42	(0.97-2.07)	0.066	1.13695	(0.65-1.96)	0.645	1.71684	(1.01-2.90)	0.04*	1.11	(1.00-1.23)	0.03*	1.09423	(0.94-1.26)	0.226	1.14671	(0.99-1.32)	0.068	1.24	(1.09-1.41)	0.001*	1.26488	(1.04-1.52)	0.01*	1.22551	(1.01-1.47)	0.03*	1.15	(1.04-1.27)	0.004*	1.09658	(0.94-1.26)	0.215	1.21311	(1.05-1.39)	0.005*	1.14	(0.98-1.34)	0.085	0.946334	(0.73-1.22)	0.672	1.28716	(1.05-1.57)	0.01*
ActLv 2	1.28	(0.85-1.93)	0.23	1.06668	(0.58-1.92)	0.831	1.48055	(0.84-2.59)	0.172	1.18	(1.06-1.33)	0.002*	1.20375	(1.02-1.41)	0.02*	1.17721	(1.00-1.38)	0.04*	1.6	(1.37-1.86)	< 0.001*	1.51617	(1.22-1.87)	< 0.001*	1.70766	(1.37-2.12)	< 0.001*	1.23	(1.10-1.38)	< 0.001*	1.09924	(0.93-1.28)	0.241	1.38595	(1.19-1.61)	< 0.001*	1.17	(0.98-1.39)	0.068	0.967503	(0.73-1.27)	0.816	1.31304	(1.05-1.64)	0.01*
Group childcare	1.25	(0.65-2.80)	0.538	1.24494	(0.44-3.45)	0.674	1.29483	(0.46-3.59)	0.62	0.98	(0.82-1.17)	0.827	0.957126	(0.74-1.22)	0.725	1.0004	(0.77-1.28)	0.998	1.09	(0.86-1.40)	0.464	0.981748	(0.70-1.36)	0.913	1.2354	(0.86-1.76)	0.247	0.84	(0.71-0.99)	0.03*	0.80434	(0.63-1.01)	0.065	0.879408	(0.69-1.10)	0.274	0.77	(0.61-1.00)	0.04*	0.865061	(0.57-1.29)	0.48	0.741184	(0.54-1.01)	0.063
Presence of siblings	0.87	(0.73-1.05)	0.139	0.915002	(0.71-1.17)	0.488	0.842968	(0.65-1.08)	0.186	0.91	(0.86-0.96)	< 0.001*	0.934727	(0.86-1.00)	0.067	0.895302	(0.83-0.96)	0.003*	0.9	(0.84-0.96)	0.003*	0.997429	(0.90-1.09)	0.958	0.824753	(0.75-0.90)	< 0.001*	0.96	(0.91-1.01)	0.14	1.01639	(0.94-1.09)	0.661	0.915269	(0.85-0.98)	0.01*	0.85	(0.79-0.92)	< 0.001*	0.852424	(0.75-0.95)	0.006*	0.843319	(0.76-0.93)	0.001*
Maternal age	0.93	(0.90-0.96)	< 0.001*	0.930568	(0.88-0.98)	0.007*	0.936562	(0.88-0.98)	0.01*	0.98	(0.97-0.99)	0.001*	0.984416	(0.97-0.99)	0.02*	0.984809	(0.97-0.99)	0.03*	0.95	(0.94-0.96)	< 0.001*	0.95067	(0.93-0.96)	< 0.001*	0.956013	(0.93-0.97)	< 0.001*	0.95	(0.94-0.96)	< 0.001*	0.955864	(0.94-0.96)	< 0.001*	0.958529	(0.94-0.97)	< 0.001*	0.97	(0.95-0.98)	< 0.001*	0.964325	(0.94-0.98)	0.003*	0.978148	(0.95-0.99)	0.02*
Pre-pregnancy maternal BMI	1.03	(0.92-1.15)	0.546	0.984991	(0.98-1.14)	0.845	1.09083	(0.93-1.27)	0.275	0.98	(0.95-1.01)	0.198	0.967415	(0.92-1.00)	0.125	0.993445	(0.95-1.03)	0.772	0.95	(0.92-0.99)	0.04*	0.968641	(0.91-1.02)	0.26	0.94771	(0.89-1.00)	0.068	0.95	(0.93-0.98)	0.004*	0.94201	(0.90-0.98)	0.005*	0.97416	(0.93-1.01)	0.22	0.95	(0.90-0.99)	0.03*	0.912731	(0.85-0.97)	0.007*	0.981114	(0.92-1.04)	0.545
Before delivery maternal BMI	0.94	(0.84-1.05)	0.297	1.045	(0.89-1.21)	0.573	0.857286	(0.73-1.00)	0.052	1.04	(1.01-1.07)	0.006*	1.05586	(1.01-1.10)	0.01*	1.03115	(0.98-1.07)	0.171	1.07	(1.03-1.11)	< 0.001*	1.06864	(1.01-1.12)	0.01*	1.0859	(1.02-1.15)	0.005*	1.05	(1.02-1.08)	< 0.001*	1.06631	(1.02-1.11)	0.003*	1.04332	(1.00-1.08)	0.04*	1.05	(1.00-1.10)	0.01*	1.10205	(1.02-1.18)	0.006*	1.0249	(0.96-1.08)	0.433
Gestational age	1.17	(1.05-1.29)	0.002*	1.1958	(1.02-1.39)	0.022*	1.15728	(1.00-1.33)	0.04*	1.26	(1.22-1.30)	< 0.001*	1.26318	(1.20-1.32)	< 0.001*	1.27252	(1.21-1.33)	< 0.001*	1.3	(1.25-1.35)	< 0.001*	1.29527	(1.21-1.37)	< 0.001*	1.32062	(1.24-1.39)	< 0.001*	1.34	(1.29-1.38)	< 0.001*	1.35615	(1.29-1.42)	< 0.001*	1.32622	(1.26-1.38)	< 0.001*	1.32	(1.26-1.38)	< 0.001*	1.22583	(1.13-1.31)	< 0.001*	1.34068	(1.26-1.42)	< 0.001*
Birth weight	1	(1.00-1.00)	0.02*	1.00036	(0.99-1.00)	0.323	1.00076	(1.00-1.00)	0.03*	1	(1.00-1.00)	< 0.001*	1.00031	(1.00-1.00)	0.001*	1.00039	(1.00-1.00)	< 0.001*	1	(1.00-1.00)	0.001*	1.00025	(0.99-1.00)	0.058	1.00029	(1.00-1.00)	0.02*	1	(1.00-1.00)	< 0.001*	1.00019	(1.00-1.00)	0.052	1.00033	(1.00-1.00)	< 0.001*	1	(1.00-1.00)	< 0.001*	1.00065	(1.00-1.00)	< 0.001*	1.0004	(1.00-1.00)	0.003*
eTable 4. Results of Multivariate Analysis for Each ASQ-3 Domain at 6 Months of Age

## Sheet: eTable 5
	Communication									Gross motor									Fine motor									Problem solving									Personal-social
		all			boys			girls			all			boys			girls			all			boys			girls			all			boys			girls			all			boys			girls
	OR	(95％CI)	p value	OR	(95％CI)	p value	OR	(95％CI)	p value	OR	(95％CI)	p value	OR	(95％CI)	p value	OR	(95％CI)	p value	OR	(95％CI)	p value	OR	(95％CI)	p value	OR	(95％CI)	p value	OR	(95％CI)	p value	OR	(95％CI)	p value	OR	(95％CI)	p value	OR	(95％CI)	p value	OR	(95％CI)	p value	OR	(95％CI)	p value
Pre-pregnancy
ActLv 0	1	(Reference)		1	(Reference)		1	(Reference)		1	(Reference)		1	(Reference)		1	(Reference)		1	(Reference)		1	(Reference)		1	(Reference)		1	(Reference)		1	(Reference)		1	(Reference)		1	(Reference)		1	(Reference)		1	(Reference)
ActLv 1	1.03	(0.86-1.24)	0.688	1.31121	(0.91-1.87)	0.135	0.961845	(0.77-1.19)	0.726	1	(0.83-1.19)	0.997	0.99271	(0.75-1.30)	0.958	1.01005	(0.80-1.26)	0.932	1.12	(0.97-1.29)	0.099	0.976338	(0.73-1.29)	0.869	1.19051	(1.01-1.39)	0.03*	1.11	(0.97-1.28)	0.111	1.1602	(0.91-1.47)	0.225	1.11153	(0.93-1.31)	0.226	0.96	(0.78-1.18)	0.757	1.31184	(0.86-1.99)	0.207	0.891954	(0.70-1.13)	0.346
ActLv 2	1.02	(0.85-1.22)	0.783	1.34065	(0.93-1.91)	0.106	0.947951	(0.76-1.17)	0.628	1.1	(0.92-1.31)	0.267	1.12872	(0.85-1.49)	0.393	1.09421	(0.87-1.37)	0.441	1.07	(0.94-1.23)	0.275	1.03195	(0.77-1.37)	0.828	1.11542	(0.95-1.30)	0.176	1.16	(1.01-1.34)	0.02*	1.24298	(0.97-1.58)	0.077	1.15268	(0.97-1.36)	0.102	0.97	(0.79-1.19)	0.815	1.23509	(0.81-1.87)	0.32	0.920553	(0.72-1.16)	0.495
Group childcare	1.62	(1.42-1.86)	< 0.001*	2.15006	(1.63-2.82)	< 0.001*	1.54497	(1.32-1.80)	< 0.001*	1.03	(0.90-1.18)	0.569	0.954002	(0.77-1.17)	0.663	1.12555	(0.94-1.33)	0.18	1.07	(0.97-1.19)	0.158	1.1612	(0.94-1.43)	0.165	1.09254	(0.96-1.23)	0.161	1.3	(1.17-1.44)	< 0.001*	1.21375	(1.00-1.45)	0.03*	1.3838	(1.21-1.57)	< 0.001*	1.8	(1.55-2.08)	< 0.001*	2.13362	(1.55-2.93)	< 0.001*	1.79741	(1.52-2.12)	< 0.001*
Presence of siblings	1	(0.92-1.08)	0.937	1.07094	(0.90-1.26)	0.42	0.96728	(0.88-1.05)	0.471	1.33	(1.22-1.45)	< 0.001*	1.19037	(1.04-1.35)	0.009*	1.44521	(1.28-1.62)	< 0.001*	1.21	(1.13-1.29)	< 0.001*	1.29027	(1.12-1.48)	< 0.001*	1.16784	(1.08-1.26)	< 0.001*	1.06	(1.00-1.13)	0.03*	1.10613	(0.98-1.23)	0.08	1.03837	(0.96-1.12)	0.335	1.13	(1.04-1.25)	0.005*	1.2893	(1.04-1.59)	0.01*	1.08906	(0.98-1.20)	0.104
Maternal age	0.96	(0.94-0.97)	< 0.001*	0.971154	(0.94-1.00)	0.052	0.956114	(0.93-0.97)	< 0.001*	0.96	(0.95-0.97)	< 0.001*	0.971251	(0.94-0.99)	0.01*	0.960998	(0.94-0.97)	< 0.001*	0.98	(0.97-0.99)	0.001*	0.992053	(0.97-1.01)	0.485	0.977163	(0.96-0.99)	0.001*	0.96	(0.95-0.97)	< 0.001*	0.966759	(0.94-0.98)	0.001*	0.968155	(0.95-0.98)	< 0.001*	0.95	(0.94-0.97)	< 0.001*	0.954203	(0.92-0.98)	0.007*	0.959394	(0.94-0.97)	< 0.001*
Pre-pregnancy maternal BMI	0.98	(0.94-1.03)	0.63	1.04133	(0.95-1.13)	0.378	0.968538	(0.91-1.02)	0.231	0.93	(0.89-0.97)	0.001*	0.942924	(0.88-1.00)	0.086	0.922985	(0.87-0.97)	0.006*	0.93	(0.90-0.96)	< 0.001*	0.918629	(0.85-0.98)	0.01*	0.938621	(0.90-0.97)	0.002*	0.96	(0.93-0.99)	0.03*	0.950643	(0.89-1.00)	0.098	0.968344	(0.92-1.01)	0.141	0.96	(0.91-1.00)	0.113	1.02857	(0.92-1.14)	0.594	0.93723	(0.88-0.99)	0.02*
Before delivery maternal BMI	0.96	(0.92-1.01)	0.143	0.916741	(0.83-1.00)	0.06	0.98313	(0.93-1.03)	0.532	1.05	(1.01-1.10)	0.01*	1.05668	(0.98-1.13)	0.113	1.06157	(1.00-1.12)	0.04*	1.03	(0.99-1.07)	0.05*	1.04364	(0.97-1.11)	0.221	1.03111	(0.98-1.07)	0.142	1	(0.96-1.03)	0.884	1.02932	(0.96-1.09)	0.356	0.989604	(0.94-1.03)	0.637	0.99	(0.94-1.04)	0.91	0.915975	(0.82-1.01)	0.099	1.02335	(0.96-1.08)	0.432
Gestational age	1.08	(1.03-1.14)	< 0.001*	1.05681	(0.95-1.16)	0.278	1.02284	(0.96-1.08)	0.443	1.13	(1.08-1.19)	< 0.001*	1.10782	(1.02-1.19)	0.007*	1.12073	(1.05-1.19)	< 0.001*	1.08	(1.04-1.12)	< 0.001*	1.03951	(0.96-1.12)	0.336	1.02086	(0.97-1.06)	0.368	1.07	(1.03-1.12)	< 0.001*	1.00055	(0.93-1.07)	0.988	1.05235	(1.00-1.10)	0.03*	1.07	(1.01-1.13)	0.007*	0.994871	(0.88-1.11)	0.93	1.01653	(0.95-1.08)	0.598
Birth weight	1	(0.99-1.00)	0.06*	1.00059	(1.00-1.00)	0.006*	1.00042	(1.00-1.00)	< 0.001*	1	(0.99-1.00)	0.572	1.00027	(0.99-1.00)	0.098	1.00008	(0.99-1.00)	0.554	1	(0.99-1.00)	0.28	1.00029	(0.99-1.00)	0.074	1.0004	(1.00-1.00)	< 0.001*	1	(0.99-1.00)	0.558	1.00032	(1.00-1.00)	0.02*	1.0002	(1.00-1.00)	0.03*	1	(1.00-1.00)	0.006*	1.0009	(1.00-1.00)	< 0.001*	1.00054	(1.00-1.00)	< 0.001*
Mid-pregnancy
ActLv 0	1	(Reference)		1	(Reference)		1	(Reference)		1	(Reference)		1	(Reference)		1	(Reference)		1	(Reference)		1	(Reference)		1	(Reference)		1	(Reference)		1	(Reference)		1	(Reference)		1	(Reference)		1	(Reference)		1	(Reference)
ActLv 1	0.95	(0.80-1.12)	0.559	0.933022	(0.67-1.29)	0.68	0.953703	(0.78-1.15)	0.627	1.02	(0.88-1.19)	0.727	0.939874	(0.73-1.20)	0.623	1.08341	(0.88-1.32)	0.427	1.08	(0.95-1.22)	0.201	0.900167	(0.69-1.16)	0.417	1.14228	(0.99-1.31)	0.066	1.09	(0.97-1.24)	0.131	1.02925	(0.83-1.27)	0.792	1.13284	(0.97-1.31)	0.107	1.02	(0.85-1.22)	0.775	1.1159	(0.76-1.63)	0.572	1.00315	(0.81-1.23)	0.976
ActLv 2	0.92	(0.77-1.09)	0.364	1.10315	(0.76-1.60)	0.605	0.86592	(0.70-1.06)	0.166	1.13	(0.95-1.34)	0.151	0.995495	(0.75-1.30)	0.974	1.23102	(0.98-1.53)	0.065	1.12	(0.98-1.28)	0.074	1.01667	(0.76-1.34)	0.908	1.16004	(0.99-1.35)	0.059	1.13	(0.99-1.30)	0.061	1.26371	(0.99-1.61)	0.059	1.07983	(0.91-1.27)	0.356	0.95	(0.79-1.16)	0.673	1.15131	(0.75-1.75)	0.513	0.912027	(0.73-1.13)	0.411
Group childcare	1.62	(1.41-1.85)	< 0.001*	2.10718	(1.60-2.76)	< 0.001*	1.54359	(1.32-1.80)	< 0.001*	1.04	(0.91-1.19)	0.548	0.953215	(0.77-1.17)	0.657	1.13358	(0.95-1.34)	0.156	1.07	(0.96-1.19)	0.17	1.1542	(0.93-1.42)	0.183	1.093	(0.96-1.23)	0.16	1.3	(1.17-1.44)	< 0.001*	1.20264	(1.00-1.44)	0.05*	1.39161	(1.22-1.58)	< 0.001*	1.8	(1.56-2.09)	< 0.001*	2.11541	(1.53-2.91)	< 0.001*	1.81082	(1.53-2.14)	< 0.001*
Presence of siblings	1	(0.92-1.08)	0.931	1.07458	(0.90-1.26)	0.398	0.967207	(0.88-1.05)	0.47	1.33	(1.22-1.45)	< 0.001*	1.18979	(1.04-1.35)	0.009*	1.44556	(1.28-1.62)	< 0.001*	1.21	(1.13-1.29)	< 0.001*	1.28765	(1.12-1.48)	< 0.001*	1.17027	(1.08-1.26)	< 0.001*	1.07	(1.00-1.14)	0.03*	1.10904	(0.99-1.24)	0.073	1.04111	(0.96-1.12)	0.302	1.14	(1.04-1.25)	0.004*	1.29689	(1.04-1.60)	0.01*	1.08838	(0.98-1.20)	0.106
Maternal age	0.96	(0.94-0.97)	< 0.001*	0.971048	(0.94-1.00)	0.05	0.955564	(0.93-0.97)	< 0.001*	0.96	(0.95-0.97)	< 0.001*	0.970316	(0.94-0.99)	0.008*	0.961425	(0.94-0.97)	< 0.001*	0.98	(0.97-0.99)	0.001	0.991836	(0.96-1.01)	0.472	0.977899	(0.96-0.99)	0.001*	0.96	(0.95-0.97)	< 0.001*	0.967186	(0.94-0.98)	0.001*	0.967898	(0.95-0.98)	< 0.001*	0.95	(0.94-0.97)	< 0.001*	0.954828	(0.92-0.98)	0.008*	0.958917	(0.94-0.97)	< 0.001*
Pre-pregnancy maternal BMI	0.98	(0.94-1.03)	0.64	1.04249	(0.95-1.14)	0.365	0.968344	(0.91-1.02)	0.228	0.93	(0.89-0.97)	0.001*	0.942716	(0.88-1.00)	0.084	0.922561	(0.87-0.97)	0.006*	0.93	(0.90-0.96)	< 0.001*	0.918604	(0.85-0.98)	0.01*	0.939113	(0.90-0.97)	0.002*	0.96	(0.93-0.99)	0.04*	0.951312	(0.89-1.01)	0.102	0.968828	(0.92-1.01)	0.147	0.96	(0.91-1.00)	0.111	1.03026	(0.92-1.14)	0.572	0.936618	(0.88-0.99)	0.02*
Before delivery maternal BMI	0.96	(0.92-1.01)	0.141	0.91675	(0.83-1.00)	0.06	0.982876	(0.93-1.03)	0.526	1.05	(1.01-1.10)	0.009*	1.05761	(0.98-1.13)	0.107	1.06262	(1.00-1.12)	0.03*	1.03	(0.99-1.07)	0.059	1.04415	(0.97-1.11)	0.215	1.03105	(0.98-1.07)	0.142	1	(0.96-1.03)	0.89	1.02883	(0.96-1.09)	0.363	0.989515	(0.94-1.03)	0.635	0.99	(0.94-1.04)	0.912	0.914434	(0.82-1.01)	0.093	1.0236	(0.96-1.08)	0.428
Gestational age	1.08	(1.03-1.14)	< 0.001*	1.05758	(0.95-1.16)	0.271	1.02378	(0.96-1.08)	0.425	1.13	(1.08-1.19)	< 0.001*	1.10831	(1.02-1.19)	0.007*	1.11914	(1.05-1.18)	< 0.001*	1.08	(1.04-1.12)	< 0.001*	1.04006	(0.96-1.12)	0.33	1.01934	(0.97-1.06)	0.403	1.07	(1.03-1.11)	< 0.001*	1.00071	(0.93-1.07)	0.984	1.05215	(1.00-1.10)	0.03*	1.07	(1.01-1.13)	0.007*	0.994058	(0.88-1.11)	0.919	1.01687	(0.95-1.08)	0.591
Birth weight	1	(0.99-1.00)	0.064	1.00059	(1.00-1.00)	0.006*	1.00042	(1.00-1.00)	< 0.001*	1	(0.99-1.00)	0.582	1.00027	(0.99-1.00)	0.098	1.00007	(0.99-1.00)	0.57	1	(0.99-1.00)	0.288	1.00029	(0.99-1.00)	0.074	1.0004	(1.00-1.00)	< 0.001*	1	(0.99-1.00)	0.574	1.00031	(1.00-1.00)	0.02*	1.0002	(1.00-1.00)	0.04*	1	(1.00-1.00)	0.006*	1.0009	(1.00-1.00)	< 0.001*	1.00054	(1.00-1.00)	< 0.001*
eTable 5. Results of Multivariate Analysis for Each ASQ-3 Domain at 3 Years of Age
Covariates related to the main outcomes are described in the main text, and here we present results for other confounding factors as well as analyses stratified by sex.
